# Supplementary material for: Melanoma-specific MHC-II expression represents a tumour-autonomous phenotype and predicts response to anti-PD-1/PD-L1 therapy
Source: Nat Commun. 2016 Jan 29;7:10582. doi: 10.1038/ncomms10582 (PMC4740184; doi:10.1038/ncomms10582)
Supplement: Supplementary Data 1 — Genes altered in MHC-II (+) melanoma cell lines versus MHC-II (-) cell lines [file ncomms10582-s2.xlsx]

## Sheet: Sheet1
Supplementary Data File 1: Genes altered in MHC-II (+) melanoma cell lines versus MHC-II (-) cell lines
Gene ID	T-statistic	Log2 Fold Change HLA-DR+ versus HLA-DR-	P-value (uncorrected)	False Discovery Rate
HLA-DRA	15.2139	6.89955	4.38e-22	8.8e-18
CD74	10.8459	5.46118	1.12e-15	1.13e-11
HLA-DPA1	9.85169	5.07916	4.49e-14	3.01e-10
S100B	5.59284	4.25637	6.06e-07	0.000358
PLP1	4.84901	3.5828	9.41e-06	0.00256
HLA-DMA	8.66183	3.55387	4.2e-12	2.11e-08
SNX10	5.40652	3.34588	1.22e-06	0.000628
FABP7	5.59416	3.32773	6.03e-07	0.000358
NFATC2	6.06042	3.32018	1.03e-07	9.83e-05
PTPRZ1	5.17605	3.08965	2.86e-06	0.00101
NGFR	5.92575	3.00767	1.72e-07	0.00015
FLRT3	6.58484	2.96012	1.36e-08	2.73e-05
MMP8	4.69774	2.92776	1.62e-05	0.0037
TGFA	4.70597	2.80059	1.57e-05	0.0037
GAS7	6.38938	2.77477	2.9e-08	3.64e-05
ERBB3	4.82442	2.74594	1.03e-05	0.00269
ROPN1	5.31367	2.70991	1.72e-06	0.000756
MIA	5.19892	2.67992	2.63e-06	0.000979
HLA-DPB1	5.29303	2.61717	1.86e-06	0.000794
ASB9	6.51484	2.599	1.78e-08	2.99e-05
SHROOM2	6.77944	2.59267	6.38e-09	1.83e-05
TRIM9	6.48292	2.50903	2.02e-08	3.05e-05
LYPD1	6.10681	2.48346	8.59e-08	8.64e-05
SYNM	6.4696	2.48054	2.12e-08	3.05e-05
EPHA3	4.35539	2.4732	5.37e-05	0.00761
SLC35F1	6.16694	2.4706	6.82e-08	7.22e-05
HLA-DQB1	4.78913	2.45318	1.17e-05	0.00297
SORBS2	4.83456	2.44478	9.91e-06	0.00266
GNG2	6.68553	2.43789	9.2e-09	2.31e-05
UGT8	4.82951	2.33792	1.01e-05	0.00267
ITGB3	5.08241	2.2978	4.03e-06	0.00129
SLITRK6	4.38681	2.26901	4.82e-05	0.00702
ITGB8	5.05613	2.23724	4.44e-06	0.00139
TRPM8	4.46673	2.20893	3.65e-05	0.00577
HLA-DMB	7.7296	2.20296	1.57e-10	6.31e-07
TMTC2	6.01146	2.1882	1.24e-07	0.000113
SHC4	5.10606	2.1758	3.7e-06	0.00121
POU3F2	5.70925	2.08115	3.91e-07	0.000264
TFAP2C	4.29478	2.06574	6.62e-05	0.00858
SYTL2	5.31936	2.04968	1.68e-06	0.000756
TNFRSF21	5.5473	2.04248	7.19e-07	0.000402
AGPAT9	5.26226	2.03087	2.08e-06	0.00086
FAM78B	4.64157	2.02349	1.97e-05	0.00396
ST6GAL1	4.44433	2.01599	3.95e-05	0.00592
TM4SF18	4.52656	2.01309	2.96e-05	0.00519
HIVEP3	5.1863	1.9982	2.75e-06	0.000989
CLMN	6.55911	1.95529	1.5e-08	2.75e-05
TIAM1	5.66643	1.93439	4.59e-07	0.000289
SIPA1L2	5.10305	1.92849	3.74e-06	0.00121
FHDC1	7.64953	1.92674	2.15e-10	7.19e-07
FREM2	4.67512	1.88948	1.75e-05	0.00374
SLC26A2	6.42941	1.86639	2.48e-08	3.33e-05
RASSF4	4.88154	1.86399	8.37e-06	0.00235
SPATA13	5.89621	1.80773	1.92e-07	0.000161
FRMD5	5.45531	1.7844	1.02e-06	0.000537
RNF125	4.27391	1.78426	7.11e-05	0.00906
B4GALT6	5.73706	1.76461	3.52e-07	0.000253
ATP10B	4.36251	1.73404	5.24e-05	0.00751
TMEM171	4.63661	1.73334	2.01e-05	0.00396
RTP4	4.69795	1.68846	1.62e-05	0.0037
KAT2B	5.37876	1.68503	1.35e-06	0.000668
FOXD3	4.42444	1.67314	4.23e-05	0.00621
CSRP2	4.31563	1.66396	6.16e-05	0.00821
CHST6	5.13739	1.62177	3.3e-06	0.00112
LPCAT2	5.70734	1.5952	3.93e-07	0.000264
PREX1	4.51133	1.57658	3.12e-05	0.00524
TNC	4.67096	1.54844	1.78e-05	0.00374
CIITA	5.16971	1.54333	2.93e-06	0.00102
MARCKSL1	5.37647	1.54275	1.36e-06	0.000668
INPP5F	4.62986	1.53155	2.06e-05	0.00402
SAMD5	4.553	1.46353	2.7e-05	0.00489
PLXNB3	5.20943	1.46167	2.53e-06	0.000979
MAML3	4.46107	1.45982	3.72e-05	0.00579
GLDC	4.33416	1.44773	5.78e-05	0.00791
ST3GAL4	4.66421	1.43368	1.82e-05	0.00376
KHDRBS3	4.72239	1.42728	1.48e-05	0.00359
LDLRAD4	4.56148	1.42711	2.62e-05	0.00479
ITGA6	5.19993	1.42058	2.62e-06	0.000979
PMP22	5.32188	1.40104	1.67e-06	0.000756
BFSP1	5.04832	1.36445	4.57e-06	0.00139
EXTL1	5.50454	1.35405	8.44e-07	0.000459
GULP1	4.3612	1.33233	5.26e-05	0.00751
ACP6	5.04819	1.33182	4.57e-06	0.00139
TNS3	5.23555	1.32366	2.3e-06	0.000924
SDC3	4.73453	1.32268	1.42e-05	0.00348
ZNF827	4.7809	1.29753	1.2e-05	0.00298
SPATA6	5.1872	1.23739	2.75e-06	0.000989
PAQR8	4.62554	1.17073	2.09e-05	0.00404
CUBN	4.52597	1.13448	2.97e-05	0.00519
DAG1	6.20506	1.12109	5.89e-08	6.58e-05
ABCB9	6.60369	1.11565	1.26e-08	2.73e-05
SNRPB2	4.67201	1.08886	1.77e-05	0.00374
LINC00327	4.95684	1.0438	6.37e-06	0.00188
PYGB	4.6627	1.0211	1.83e-05	0.00376
HOXC13	4.3043	1.01959	6.4e-05	0.00847
TMX4	4.32244	0.988203	6.02e-05	0.00812
DPY19L1	4.45423	0.901352	3.81e-05	0.00585
SPRY2	4.6715	0.86975	1.78e-05	0.00374
HPS5	5.20375	0.8357	2.58e-06	0.000979
SRGAP2	4.92472	0.828568	7.16e-06	0.00206
CDK5	4.58497	0.816513	2.41e-05	0.00452
IFNGR2	5.82512	0.798279	2.52e-07	0.000195
DCPS	4.3789	0.76393	4.95e-05	0.00716
SHROOM4	4.94164	0.750959	6.73e-06	0.00196
PIAS2	4.34835	0.747678	5.5e-05	0.00774
ITPK1	4.6366	0.745771	2.01e-05	0.00396
CD58	4.51737	0.744333	3.06e-05	0.00524
ADCK3	4.31529	0.737107	6.17e-05	0.00821
VPS37B	5.79622	0.734787	2.81e-07	0.000209
ABTB2	4.45192	0.721032	3.84e-05	0.00586
RFX5	4.47776	0.670823	3.51e-05	0.00569
PITPNM2	4.69432	0.670488	1.64e-05	0.0037
CTSE	4.54374	0.665229	2.79e-05	0.00499
CCSAP	4.4481	0.6474	3.9e-05	0.00589
NFKB1	4.99933	0.635211	5.46e-06	0.00164
ABCF2	4.61791	0.622915	2.15e-05	0.00411
ZCCHC17	4.70117	0.540759	1.6e-05	0.0037
GUCD1	4.3386	0.514281	5.69e-05	0.00789
NUBP1	4.32567	0.494741	5.95e-05	0.00808
ZC3H4	4.61217	0.470015	2.19e-05	0.00416
ZMIZ2	4.56334	0.455456	2.6e-05	0.00479
LOC729870	4.46649	0.430429	3.65e-05	0.00577
BTBD16	4.29815	0.189044	6.54e-05	0.00854
MSR1	-4.42641	-0.355101	4.2e-05	0.00621
LOC100130417	-4.70753	-0.355559	1.56e-05	0.0037
SMARCAL1	-4.33497	-0.381422	5.76e-05	0.00791
KIAA1407	-4.27355	-0.447571	7.12e-05	0.00906
LMBR1L	-4.46518	-0.456325	3.67e-05	0.00577
RAB10	-4.68229	-0.472138	1.71e-05	0.00374
INPP5E	-4.34239	-0.481835	5.62e-05	0.00784
TANGO6	-4.28717	-0.589719	6.79e-05	0.00875
LCA5	-4.67083	-0.601055	1.78e-05	0.00374
LINC00959	-4.4593	-0.676952	3.75e-05	0.00579
DDHD1	-5.56089	-0.737312	6.83e-07	0.000393
SEMA3F	-5.31219	-0.899989	1.73e-06	0.000756
PTGR1	-5.83717	-0.993653	2.41e-07	0.000193
ANKRD33B	-4.5831	-1.0284	2.43e-05	0.00452
TRIM61	-4.52297	-1.05576	3e-05	0.0052
PSTPIP2	-4.51221	-1.07085	3.11e-05	0.00524
HEBP2	-4.8554	-1.13434	9.2e-06	0.00253
NFIL3	-5.13107	-1.19613	3.37e-06	0.00113
METRNL	-5.36795	-1.29701	1.41e-06	0.000673
ZNF585B	-4.47574	-1.29896	3.54e-05	0.00569
SERINC2	-4.6699	-1.33172	1.79e-05	0.00374
SH2D4A	-4.26001	-1.36505	7.45e-05	0.00943
TBC1D2	-4.48397	-1.37496	3.44e-05	0.00566
STEAP2	-4.30069	-1.39253	6.48e-05	0.00852
PTPRB	-4.87985	-1.47274	8.42e-06	0.00235
NOTCH3	-4.51109	-1.56963	3.13e-05	0.00524
DUSP1	-4.78578	-1.63398	1.18e-05	0.00297
PRKG1	-5.26052	-1.69247	2.09e-06	0.00086
MAN1A1	-4.54188	-1.79798	2.81e-05	0.00499
LOXL1-AS1	-5.6841	-1.85886	4.3e-07	0.000279
PLAGL1	-4.482	-2.48073	3.46e-05	0.00566
FHL1	-4.48626	-2.50867	3.41e-05	0.00566
FOXP1	-6.31498	-2.67723	3.86e-08	4.56e-05
DSP	-4.65454	-2.78562	1.89e-05	0.00383
LOXL1	-4.8079	-2.94991	1.09e-05	0.00281
CDH11	-4.4304	-3.31731	4.14e-05	0.00617
